# Supplementary material for: Electromembrane Extraction of Highly Polar Compounds: Analysis of Cardiovascular Biomarkers in Plasma
Source: Metabolites. 2019 Dec 18;10(1):4. doi: 10.3390/metabo10010004 (PMC7022788; doi:10.3390/metabo10010004)
Supplement: Supplementary file 1 [file metabolites-10-00004-s001.zip]

Archive with 3 entries (2 files):
- metabolites-656659-Supplementary Materials/
- metabolites-656659-Supplementary Materials/Figure S2.pdf
- metabolites-656659-Supplementary Materials/Table S1.pdf
